# Supplementary material for: Functional Characterization of the CpNAC1 Promoter and Gene from Chimonanthus praecox in Arabidopsis
Source: Int J Mol Sci. 2022 Dec 29;24(1):542. doi: 10.3390/ijms24010542 (PMC9820485; doi:10.3390/ijms24010542)
Supplement: Supplementary file 1 [file ijms-24-00542-s001.zip]

Archive with 1 entries (1 files):
- ijms-2089746-supplementary.pdf
